# Supplementary material for: Trait-specific Selection Signature Detection Reveals Novel Loci of Meat Quality in Large White Pigs
Source: Front Genet. 2021 Nov 16;12:761252. doi: 10.3389/fgene.2021.761252 (PMC8635012; doi:10.3389/fgene.2021.761252)
Supplement: Supplementary file 1 [file DataSheet1.zip]

Archive with 2 entries (2 files):
- Suppl. Table 3.XLSX
- Suppl. Tables & Figures.DOC
