# Supplementary material for: Trait-specific Selection Signature Detection Reveals Novel Loci of Meat Quality in Large White Pigs
Source: Front Genet. 2021 Nov 16;12:761252. doi: 10.3389/fgene.2021.761252 (PMC8635012; doi:10.3389/fgene.2021.761252)
Supplement: Supplementary file 1 [file DataSheet1.zip › Suppl. Table 3.XLSX]

## Sheet: Sheet1
Category	Term	Count	%	PValue	Genes	List Total	Pop Hits	Pop Total	Fold Enrichment	Bonferroni	Benjamini	FDR
BP:
GOTERM_BP_DIRECT	GO:0007155~cell adhesion	31	4.35393	0.00100158	ENSG00000107562, ENSG00000152894, ENSG00000174175, ENSG00000007908, ENSG00000126500, ENSG00000155052, ENSG00000198542, ENSG00000026751, ENSG00000143322, ENSG00000188404, ENSG00000158769, ENSG00000167123, ENSG00000077522, ENSG00000142871, ENSG00000112902, ENSG00000169855, ENSG00000108691, ENSG00000196091, ENSG00000169231, ENSG00000079112, ENSG00000134873, ENSG00000018236, ENSG00000110841, ENSG0000…	597	459	16792	1.89966	0.90846	0.90846	1.74303
GOTERM_BP_DIRECT	GO:0010107~potassium ion import	6	0.842697	0.00276394	ENSG00000069431, ENSG00000018625, ENSG00000162728, ENSG00000177807, ENSG00000132681, ENSG00000121361	597	28	16792	6.02728	0.998645	0.963188	4.74065
GOTERM_BP_DIRECT	GO:0048013~ephrin receptor signaling pathway	10	1.40449	0.00340531	ENSG00000169242, ENSG00000162704, ENSG00000162736, ENSG00000146904, ENSG00000142627, ENSG00000243364, ENSG00000156299, ENSG00000106976, ENSG00000143590, ENSG00000184349	597	86	16792	3.27062	0.999708	0.933661	5.81002
GOTERM_BP_DIRECT	GO:0034220~ion transmembrane transport	17	2.38764	0.0034154	ENSG00000018625, ENSG00000102452, ENSG00000145864, ENSG00000047617, ENSG00000186439, ENSG00000159363, ENSG00000143318, ENSG00000154864, ENSG00000137975, ENSG00000143947, ENSG00000198668, ENSG00000188037, ENSG00000171303, ENSG00000132681, ENSG00000163873, ENSG00000016602, ENSG00000016490	597	210	16792	2.27697	0.999715	0.870072	5.82674
GOTERM_BP_DIRECT	GO:0007411~axon guidance	14	1.96629	0.00442753	ENSG00000169855, ENSG00000169242, ENSG00000064300, ENSG00000162761, ENSG00000107562, ENSG00000157851, ENSG00000162849, ENSG00000170340, ENSG00000187122, ENSG00000197694, ENSG00000243364, ENSG00000143590, ENSG00000092421, ENSG00000184349	597	159	16792	2.47662	0.999975	0.879669	7.49099
GOTERM_BP_DIRECT	GO:0007165~signal transduction	59	8.28652	0.00524949	ENSG00000152894, ENSG00000274391, ENSG00000135596, ENSG00000077044, ENSG00000121351, ENSG00000181001, ENSG00000149260, ENSG00000180988, ENSG00000160447, ENSG00000183313, ENSG00000047365, ENSG00000143622, ENSG00000144118, ENSG00000184478, ENSG00000157851, ENSG00000197057, ENSG00000185652, ENSG00000182010, ENSG00000143198, ENSG00000137936, ENSG00000134363, ENSG00000100605, ENSG00000159840, ENSG0000…	597	1161	16792	1.42938	0.999996	0.876689	8.82208
GOTERM_BP_DIRECT	GO:0006813~potassium ion transport	9	1.26404	0.00854931	ENSG00000069431, ENSG00000018625, ENSG00000089558, ENSG00000177807, ENSG00000064651, ENSG00000171303, ENSG00000132681, ENSG00000121361, ENSG00000164588	597	82	16792	3.08714	1	0.946422	13.9862
GOTERM_BP_DIRECT	GO:0043547~positive regulation of GTPase activity	32	4.49438	0.0110216	ENSG00000066468, ENSG00000164741, ENSG00000142632, ENSG00000116191, ENSG00000100599, ENSG00000186517, ENSG00000143344, ENSG00000137486, ENSG00000203668, ENSG00000158769, ENSG00000137942, ENSG00000077522, ENSG00000151693, ENSG00000047365, ENSG00000183454, ENSG00000150681, ENSG00000135905, ENSG00000160691, ENSG00000108691, ENSG00000108700, ENSG00000029725, ENSG00000116586, ENSG00000111361, ENSG0000…	597	565	16792	1.59305	1	0.963317	17.6732
GOTERM_BP_DIRECT	GO:0015721~bile acid and bile salt transport	5	0.702247	0.0144099	ENSG00000084453, ENSG00000134538, ENSG00000111700, ENSG00000137491, ENSG00000145283	597	27	16792	5.20876	1	0.978678	22.4848
GOTERM_BP_DIRECT	GO:0018146~keratan sulfate biosynthetic process	5	0.702247	0.0163509	ENSG00000158850, ENSG00000183196, ENSG00000130958, ENSG00000170340, ENSG00000135702	597	28	16792	5.02273	1	0.980427	25.1204
GOTERM_BP_DIRECT	GO:0071376~cellular response to corticotropin-releasing hormone stimulus	3	0.421348	0.0171554	ENSG00000263715, ENSG00000106113, ENSG00000120088	597	6	16792	14.0637	1	0.976563	26.1877
GOTERM_BP_DIRECT	GO:2000117~negative regulation of cysteine-type endopeptidase activity	4	0.561798	0.017644	ENSG00000125831, ENSG00000125823, ENSG00000173335, ENSG00000170367	597	16	16792	7.03183	1	0.970973	26.8289
GOTERM_BP_DIRECT	GO:0008206~bile acid metabolic process	4	0.561798	0.017644	ENSG00000084453, ENSG00000173409, ENSG00000134538, ENSG00000111700	597	16	16792	7.03183	1	0.970973	26.8289
GOTERM_BP_DIRECT	GO:0045454~cell redox homeostasis	8	1.1236	0.019343	ENSG00000001084, ENSG00000117450, ENSG00000100823, ENSG00000116701, ENSG00000091164, ENSG00000148334, ENSG00000116260, ENSG00000173221	597	77	16792	2.92232	1	0.972263	29.0181
GOTERM_BP_DIRECT	GO:0007267~cell-cell signaling	17	2.38764	0.0193507	ENSG00000169242, ENSG00000102466, ENSG00000066468, ENSG00000197965, ENSG00000108700, ENSG00000135744, ENSG00000185652, ENSG00000121351, ENSG00000188691, ENSG00000159840, ENSG00000142871, ENSG00000116539, ENSG00000083857, ENSG00000243364, ENSG00000112902, ENSG00000180934, ENSG00000143590	597	254	16792	1.88254	1	0.964216	29.0279
GOTERM_BP_DIRECT	GO:0005975~carbohydrate metabolic process	13	1.82584	0.0215235	ENSG00000054983, ENSG00000158850, ENSG00000122863, ENSG00000177628, ENSG00000237763, ENSG00000187733, ENSG00000243480, ENSG00000183196, ENSG00000179085, ENSG00000240038, ENSG00000135702, ENSG00000174876, ENSG00000111716	597	174	16792	2.10147	1	0.968603	31.7371
GOTERM_BP_DIRECT	GO:0044539~long-chain fatty acid import	3	0.421348	0.0234579	ENSG00000167114, ENSG00000121769, ENSG00000134548	597	7	16792	12.0546	1	0.970982	34.0669
GOTERM_BP_DIRECT	GO:0031293~membrane protein intracellular domain proteolysis	4	0.561798	0.0243986	ENSG00000064300, ENSG00000185294, ENSG00000162736, ENSG00000140943	597	18	16792	6.25051	1	0.968786	35.1726
GOTERM_BP_DIRECT	GO:0050731~positive regulation of peptidyl-tyrosine phosphorylation	8	1.1236	0.0263337	ENSG00000018236, ENSG00000169242, ENSG00000116584, ENSG00000135744, ENSG00000173511, ENSG00000185652, ENSG00000187094, ENSG00000184349	597	82	16792	2.74413	1	0.970913	37.3922
GOTERM_BP_DIRECT	GO:0009408~response to heat	6	0.842697	0.0270225	ENSG00000001084, ENSG00000108691, ENSG00000143318, ENSG00000107562, ENSG00000143627, ENSG00000111361	597	48	16792	3.51591	1	0.96794	38.1649
GOTERM_BP_DIRECT	GO:0021762~substantia nigra development	6	0.842697	0.0292458	ENSG00000173786, ENSG00000117115, ENSG00000198668, ENSG00000113456, ENSG00000108515, ENSG00000176788	597	49	16792	3.44416	1	0.971017	40.598
GOTERM_BP_DIRECT	GO:0007264~small GTPase mediated signal transduction	16	2.24719	0.0293398	ENSG00000135905, ENSG00000143862, ENSG00000132881, ENSG00000108774, ENSG00000132341, ENSG00000116191, ENSG00000164949, ENSG00000134108, ENSG00000186517, ENSG00000137936, ENSG00000088387, ENSG00000203668, ENSG00000143344, ENSG00000132698, ENSG00000168256, ENSG00000143622	597	246	16792	1.82942	1	0.96607	40.6988
GOTERM_BP_DIRECT	GO:0050919~negative chemotaxis	5	0.702247	0.0313743	ENSG00000187122, ENSG00000196189, ENSG00000112902, ENSG00000184349, ENSG00000092421	597	34	16792	4.13637	1	0.968483	42.8425
GOTERM_BP_DIRECT	GO:0006811~ion transport	10	1.40449	0.037107	ENSG00000084453, ENSG00000162763, ENSG00000148346, ENSG00000134538, ENSG00000064651, ENSG00000145864, ENSG00000111700, ENSG00000165060, ENSG00000137491, ENSG00000134873	597	127	16792	2.21475	1	0.980212	48.4964
GOTERM_BP_DIRECT	GO:0010579~positive regulation of adenylate cyclase activity involved in G-protein coupled receptor signaling pathway	3	0.421348	0.0383696	ENSG00000263715, ENSG00000111452, ENSG00000120088	597	9	16792	9.37577	1	0.979548	49.6687
GOTERM_BP_DIRECT	GO:0009887~organ morphogenesis	8	1.1236	0.0450779	ENSG00000066468, ENSG00000108691, ENSG00000185920, ENSG00000135111, ENSG00000121454, ENSG00000134250, ENSG00000111450, ENSG00000092421	597	92	16792	2.44585	1	0.98775	55.4867
GOTERM_BP_DIRECT	GO:0050770~regulation of axonogenesis	4	0.561798	0.0465007	ENSG00000169242, ENSG00000261594, ENSG00000072518, ENSG00000187122	597	23	16792	4.8917	1	0.987345	56.6363
GOTERM_BP_DIRECT	GO:0043252~sodium-independent organic anion transport	4	0.561798	0.0465007	ENSG00000084453, ENSG00000134538, ENSG00000111700, ENSG00000137491	597	23	16792	4.8917	1	0.987345	56.6363
GOTERM_BP_DIRECT	GO:0010944~negative regulation of transcription by competitive promoter binding	3	0.421348	0.0468547	ENSG00000125850, ENSG00000167085, ENSG00000185499	597	10	16792	8.43819	1	0.985603	56.9179
GOTERM_BP_DIRECT	GO:1903779~regulation of cardiac conduction	6	0.842697	0.0480113	ENSG00000069431, ENSG00000143318, ENSG00000018625, ENSG00000135744, ENSG00000132681, ENSG00000186439	597	56	16792	3.01364	1	0.984895	57.8261
GOTERM_BP_DIRECT	GO:0050890~cognition	5	0.702247	0.0485147	ENSG00000159231, ENSG00000138039, ENSG00000242441, ENSG00000142197, ENSG00000164610	597	39	16792	3.60607	1	0.983289	58.2157
CC:
GOTERM_CC_DIRECT	GO:0016020~membrane	102	14.3258	0.0031352	ENSG00000107736, ENSG00000143862, ENSG00000152894, ENSG00000174175, ENSG00000175806, ENSG00000100764, ENSG00000187522, ENSG00000064651, ENSG00000161929, ENSG00000040731, ENSG00000051825, ENSG00000196498, ENSG00000084453, ENSG00000173786, ENSG00000198488, ENSG00000149273, ENSG00000143947, ENSG00000111711, ENSG00000121774, ENSG00000084652, ENSG00000111716, ENSG00000111666, ENSG00000135837, ENSG0000…	644	2200	18224	1.31201	0.741639	0.741639	4.33085
GOTERM_CC_DIRECT	GO:0016023~cytoplasmic, membrane-bounded vesicle	13	1.82584	0.0035847	ENSG00000160753, ENSG00000147509, ENSG00000066468, ENSG00000116584, ENSG00000132698, ENSG00000137942, ENSG00000100599, ENSG00000125810, ENSG00000115355, ENSG00000077044, ENSG00000185652, ENSG00000186517, ENSG00000173163	644	138	18224	2.66577	0.787281	0.538785	4.93728
GOTERM_CC_DIRECT	GO:0005794~Golgi apparatus	46	6.46067	0.00602348	ENSG00000169241, ENSG00000116199, ENSG00000188626, ENSG00000066468, ENSG00000159289, ENSG00000185345, ENSG00000000457, ENSG00000232653, ENSG00000183629, ENSG00000215252, ENSG00000101310, ENSG00000120438, ENSG00000160753, ENSG00000168439, ENSG00000185920, ENSG00000162736, ENSG00000160446, ENSG00000160447, ENSG00000116260, ENSG00000129250, ENSG00000034713, ENSG00000183196, ENSG00000167195, ENSG0000…	644	863	18224	1.50836	0.926021	0.580205	8.16575
GOTERM_CC_DIRECT	GO:0000139~Golgi membrane	34	4.77528	0.00640163	ENSG00000116199, ENSG00000169241, ENSG00000111666, ENSG00000122863, ENSG00000005243, ENSG00000142197, ENSG00000122218, ENSG00000101310, ENSG00000170340, ENSG00000143183, ENSG00000137486, ENSG00000034713, ENSG00000198734, ENSG00000183196, ENSG00000135702, ENSG00000120341, ENSG00000103489, ENSG00000097033, ENSG00000148334, ENSG00000066455, ENSG00000265808, ENSG00000134250, ENSG00000051825, ENSG0000…	644	591	18224	1.62798	0.937211	0.499422	8.65713
GOTERM_CC_DIRECT	GO:0005739~mitochondrion	65	9.12921	0.00704651	ENSG00000100823, ENSG00000185345, ENSG00000175806, ENSG00000120437, ENSG00000039560, ENSG00000254093, ENSG00000117450, ENSG00000158864, ENSG00000072518, ENSG00000165507, ENSG00000125246, ENSG00000196236, ENSG00000103160, ENSG00000065427, ENSG00000171169, ENSG00000120992, ENSG00000143256, ENSG00000148339, ENSG00000178127, ENSG00000117118, ENSG00000100372, ENSG00000204370, ENSG00000148334, ENSG0000…	644	1331	18224	1.38195	0.952537	0.45641	9.48947
GOTERM_CC_DIRECT	GO:0043209~myelin sheath	13	1.82584	0.00769772	ENSG00000163468, ENSG00000178127, ENSG00000125814, ENSG00000018625, ENSG00000120438, ENSG00000106976, ENSG00000182621, ENSG00000117450, ENSG00000018236, ENSG00000168439, ENSG00000143947, ENSG00000167085, ENSG00000111716	644	152	18224	2.42023	0.964227	0.425981	10.3228
GOTERM_CC_DIRECT	GO:0005887~integral component of plasma membrane	67	9.41011	0.0119046	ENSG00000066468, ENSG00000152894, ENSG00000126500, ENSG00000174175, ENSG00000145864, ENSG00000159363, ENSG00000145283, ENSG00000188691, ENSG00000188404, ENSG00000138039, ENSG00000173080, ENSG00000106113, ENSG00000064651, ENSG00000158869, ENSG00000111700, ENSG00000183454, ENSG00000125304, ENSG00000125245, ENSG00000168412, ENSG00000016602, ENSG00000143590, ENSG00000092421, ENSG00000169855, ENSG0000…	644	1415	18224	1.33991	0.994268	0.521636	15.537
GOTERM_CC_DIRECT	GO:0070062~extracellular exosome	120	16.8539	0.017506	ENSG00000048471, ENSG00000143862, ENSG00000148346, ENSG00000145864, ENSG00000120438, ENSG00000175806, ENSG00000135744, ENSG00000120437, ENSG00000089050, ENSG00000188643, ENSG00000143149, ENSG00000117450, ENSG00000121769, ENSG00000151247, ENSG00000158769, ENSG00000149260, ENSG00000177628, ENSG00000116260, ENSG00000064651, ENSG00000077522, ENSG00000167770, ENSG00000106105, ENSG00000116539, ENSG0000…	644	2811	18224	1.20803	0.999506	0.613835	22.043
GOTERM_CC_DIRECT	GO:0005886~plasma membrane	169	23.736	0.0183704	ENSG00000107736, ENSG00000115109, ENSG00000162763, ENSG00000107738, ENSG00000126500, ENSG00000007908, ENSG00000174175, ENSG00000160688, ENSG00000221937, ENSG00000145864, ENSG00000160781, ENSG00000154099, ENSG00000188643, ENSG00000170075, ENSG00000181001, ENSG00000188691, ENSG00000138039, ENSG00000158769, ENSG00000180988, ENSG00000064651, ENSG00000158869, ENSG00000077522, ENSG00000183313, ENSG0000…	644	4121	18224	1.16049	0.999662	0.588489	23.0045
GOTERM_CC_DIRECT	GO:0031143~pseudopodium	4	0.561798	0.0205525	ENSG00000173786, ENSG00000137486, ENSG00000132698, ENSG00000077522	644	17	18224	6.65838	0.99987	0.59141	25.3828
GOTERM_CC_DIRECT	GO:0031256~leading edge membrane	3	0.421348	0.0302183	ENSG00000161929, ENSG00000152894, ENSG00000142627	644	8	18224	10.6118	0.999998	0.699487	35.1201
GOTERM_CC_DIRECT	GO:0005765~lysosomal membrane	17	2.38764	0.0347643	ENSG00000198715, ENSG00000150967, ENSG00000143862, ENSG00000108774, ENSG00000165102, ENSG00000134108, ENSG00000116586, ENSG00000163472, ENSG00000159363, ENSG00000197746, ENSG00000185294, ENSG00000213699, ENSG00000137486, ENSG00000162736, ENSG00000177628, ENSG00000137474, ENSG00000135535	644	274	18224	1.75572	1	0.719404	39.2791
GOTERM_CC_DIRECT	GO:0016021~integral component of membrane	204	28.6517	0.0362379	ENSG00000107736, ENSG00000198715, ENSG00000163479, ENSG00000139364, ENSG00000184647, ENSG00000107738, ENSG00000274391, ENSG00000160785, ENSG00000160781, ENSG00000163472, ENSG00000170075, ENSG00000188691, ENSG00000111700, ENSG00000183196, ENSG00000168412, ENSG00000161929, ENSG00000204370, ENSG00000040731, ENSG00000164325, ENSG00000187871, ENSG00000163463, ENSG00000197746, ENSG00000084453, ENSG0000…	644	5163	18224	1.11811	1	0.70587	40.5731
GOTERM_CC_DIRECT	GO:0000785~chromatin	8	1.1236	0.0377534	ENSG00000152455, ENSG00000137486, ENSG00000205581, ENSG00000132341, ENSG00000143194, ENSG00000196498, ENSG00000108468, ENSG00000198830	644	89	18224	2.54365	1	0.694185	41.8773
GOTERM_CC_DIRECT	GO:0008021~synaptic vesicle	8	1.1236	0.0439366	ENSG00000091157, ENSG00000161610, ENSG00000183454, ENSG00000185518, ENSG00000143858, ENSG00000111450, ENSG00000132718, ENSG00000106976	644	92	18224	2.46071	1	0.72501	46.9272
MF：
GOTERM_MF_DIRECT	GO:0004556~alpha-amylase activity	5	0.702247	7.88544e-06	ENSG00000237763, ENSG00000187733, ENSG00000243480, ENSG00000240038, ENSG00000174876	605	5	16881	27.9025	0.00621016	0.00621016	0.0120835
GOTERM_MF_DIRECT	GO:0015125~bile acid transmembrane transporter activity	4	0.561798	0.0014322	ENSG00000084453, ENSG00000134538, ENSG00000111700, ENSG00000137491	605	7	16881	15.9443	0.677694	0.43228	2.17243
GOTERM_MF_DIRECT	GO:0015056~corticotrophin-releasing factor receptor activity	3	0.421348	0.00374329	ENSG00000263715, ENSG00000106113, ENSG00000120088	605	3	16881	27.9025	0.948323	0.627524	5.5852
GOTERM_MF_DIRECT	GO:0005515~protein binding	348	48.8764	0.00374792	ENSG00000107736, ENSG00000160685, ENSG00000160688, ENSG00000120438, ENSG00000002919, ENSG00000120437, ENSG00000100764, ENSG00000163472, ENSG00000167840, ENSG00000089050, ENSG00000170075, ENSG00000254093, ENSG00000168724, ENSG00000187522, ENSG00000108509, ENSG00000151247, ENSG00000177628, ENSG00000077522, ENSG00000102595, ENSG00000168412, ENSG00000234127, ENSG00000163468, ENSG00000161929, ENSG0000…	605	8785	16881	1.1053	0.948513	0.523651	5.59192
GOTERM_MF_DIRECT	GO:0051087~chaperone binding	9	1.26404	0.00833207	ENSG00000163467, ENSG00000172404, ENSG00000185345, ENSG00000018625, ENSG00000100372, ENSG00000168439, ENSG00000112530, ENSG00000100380, ENSG00000102580	605	81	16881	3.10027	0.998653	0.733394	12.0341
GOTERM_MF_DIRECT	GO:0008201~heparin binding	13	1.82584	0.0125171	ENSG00000102466, ENSG00000066468, ENSG00000108691, ENSG00000188404, ENSG00000081148, ENSG00000261594, ENSG00000185920, ENSG00000108700, ENSG00000174175, ENSG00000169231, ENSG00000173511, ENSG00000142871, ENSG00000187122	605	160	16881	2.26708	0.999952	0.809572	17.5543
GOTERM_MF_DIRECT	GO:0046875~ephrin receptor binding	5	0.702247	0.0129701	ENSG00000160691, ENSG00000169242, ENSG00000243364, ENSG00000143590, ENSG00000184349	605	26	16881	5.36586	0.999967	0.770842	18.1321
GOTERM_MF_DIRECT	GO:0005229~intracellular calcium activated chloride channel activity	4	0.561798	0.0180255	ENSG00000137975, ENSG00000047617, ENSG00000016490, ENSG00000016602	605	16	16881	6.97562	0.999999	0.834081	24.3274
GOTERM_MF_DIRECT	GO:0030274~LIM domain binding	3	0.421348	0.0238159	ENSG00000169744, ENSG00000077522, ENSG00000149474	605	7	16881	11.9582	1	0.879463	30.8842
GOTERM_MF_DIRECT	GO:0030544~Hsp70 protein binding	5	0.702247	0.0291973	ENSG00000185345, ENSG00000168439, ENSG00000112530, ENSG00000149273, ENSG00000100380	605	33	16881	4.22765	1	0.903762	36.4981
GOTERM_MF_DIRECT	GO:0001517~N-acetylglucosamine 6-O-sulfotransferase activity	3	0.421348	0.0310109	ENSG00000122863, ENSG00000183196, ENSG00000135702	605	8	16881	10.4634	1	0.895901	38.292
GOTERM_MF_DIRECT	GO:0015347~sodium-independent organic anion transmembrane transporter activity	4	0.561798	0.0375348	ENSG00000084453, ENSG00000134538, ENSG00000111700, ENSG00000137491	605	21	16881	5.31476	1	0.919429	44.3608
GOTERM_MF_DIRECT	GO:0048487~beta-tubulin binding	5	0.702247	0.0386759	ENSG00000143862, ENSG00000112530, ENSG00000034713, ENSG00000134108, ENSG00000132718	605	36	16881	3.87534	1	0.909006	45.3631
GOTERM_MF_DIRECT	GO:0005005~transmembrane-ephrin receptor activity	3	0.421348	0.0389405	ENSG00000146904, ENSG00000243364, ENSG00000143590	605	9	16881	9.30083	1	0.893678	45.5931
GOTERM_MF_DIRECT	GO:0008138~protein tyrosine/serine/threonine phosphatase activity	5	0.702247	0.0421817	ENSG00000132958, ENSG00000081377, ENSG00000274391, ENSG00000198842, ENSG00000158716	605	37	16881	3.77061	1	0.896666	48.3382
GOTERM_MF_DIRECT	GO:0009055~electron carrier activity	8	1.1236	0.042299	ENSG00000178127, ENSG00000117118, ENSG00000204370, ENSG00000116701, ENSG00000158864, ENSG00000148334, ENSG00000151552, ENSG00000173221	605	90	16881	2.48022	1	0.881633	48.4349
GOTERM_MF_DIRECT	GO:0042803~protein homodimerization activity	36	5.05618	0.0495088	ENSG00000150967, ENSG00000132938, ENSG00000066468, ENSG00000107560, ENSG00000148346, ENSG00000047617, ENSG00000077044, ENSG00000173163, ENSG00000188643, ENSG00000185294, ENSG00000151552, ENSG00000171303, ENSG00000077522, ENSG00000140307, ENSG00000097033, ENSG00000029725, ENSG00000066455, ENSG00000173511, ENSG00000103316, ENSG00000138311, ENSG00000108468, ENSG00000182621, ENSG00000158773, ENSG0000…	605	730	16881	1.37601	1	0.905543	54.0737
pathway：
KEGG_PATHWAY	hsa04014:Ras signaling pathway	20	2.80899	0.000581443	ENSG00000109339, ENSG00000169242, ENSG00000160691, ENSG00000064300, ENSG00000102466, ENSG00000066468, ENSG00000108774, ENSG00000144118, ENSG00000173511, ENSG00000142627, ENSG00000143322, ENSG00000143344, ENSG00000198668, ENSG00000166501, ENSG00000183454, ENSG00000075391, ENSG00000243364, ENSG00000156299, ENSG00000184349, ENSG00000143590	253	226	6879	2.40617	0.131294	0.131294	0.748884
KEGG_PATHWAY	hsa04015:Rap1 signaling pathway	18	2.52809	0.00170148	ENSG00000169242, ENSG00000064300, ENSG00000102466, ENSG00000066468, ENSG00000144118, ENSG00000173511, ENSG00000149782, ENSG00000142627, ENSG00000182621, ENSG00000141293, ENSG00000198668, ENSG00000108518, ENSG00000166501, ENSG00000183454, ENSG00000243364, ENSG00000156299, ENSG00000184349, ENSG00000143590	253	210	6879	2.33055	0.337748	0.186211	2.1769
KEGG_PATHWAY	hsa04924:Renin secretion	9	1.26404	0.00217285	ENSG00000182621, ENSG00000154678, ENSG00000137975, ENSG00000198668, ENSG00000135744, ENSG00000149782, ENSG00000016490, ENSG00000172572, ENSG00000016602	253	64	6879	3.82355	0.409273	0.160935	2.77219
KEGG_PATHWAY	hsa04360:Axon guidance	13	1.82584	0.00228958	ENSG00000169855, ENSG00000169242, ENSG00000107562, ENSG00000157851, ENSG00000142627, ENSG00000187122, ENSG00000196189, ENSG00000146904, ENSG00000243364, ENSG00000112902, ENSG00000092421, ENSG00000184349, ENSG00000143590	253	127	6879	2.7832	0.425764	0.129492	2.9191
KEGG_PATHWAY	hsa04973:Carbohydrate digestion and absorption	7	0.983146	0.00394324	ENSG00000018625, ENSG00000237763, ENSG00000187733, ENSG00000243480, ENSG00000132681, ENSG00000240038, ENSG00000174876	253	42	6879	4.53162	0.615631	0.174058	4.97832
KEGG_PATHWAY	hsa00500:Starch and sucrose metabolism	6	0.842697	0.00649319	ENSG00000237763, ENSG00000187733, ENSG00000243480, ENSG00000111713, ENSG00000240038, ENSG00000174876	253	33	6879	4.94359	0.793298	0.231063	8.07478
KEGG_PATHWAY	hsa04976:Bile secretion	8	1.1236	0.012691	ENSG00000084453, ENSG00000018625, ENSG00000205754, ENSG00000134538, ENSG00000143921, ENSG00000132681, ENSG00000111700, ENSG00000138075	253	69	6879	3.15243	0.954538	0.356965	15.217
KEGG_PATHWAY	hsa04972:Pancreatic secretion	9	1.26404	0.0202151	ENSG00000182621, ENSG00000018625, ENSG00000137975, ENSG00000064651, ENSG00000166501, ENSG00000132681, ENSG00000149782, ENSG00000016490, ENSG00000016602	253	93	6879	2.63126	0.992861	0.460855	23.1985
KEGG_PATHWAY	hsa04961:Endocrine and other factor-regulated calcium reabsorption	6	0.842697	0.0234577	ENSG00000182621, ENSG00000018625, ENSG00000166501, ENSG00000132681, ENSG00000149782, ENSG00000106976	253	45	6879	3.6253	0.996799	0.471793	26.4195
KEGG_PATHWAY	hsa04970:Salivary secretion	8	1.1236	0.0376021	ENSG00000182621, ENSG00000018625, ENSG00000064651, ENSG00000198668, ENSG00000166501, ENSG00000132681, ENSG00000149782, ENSG00000170367	253	86	6879	2.52928	0.999906	0.604467	39.0648
KEGG_PATHWAY	hsa05010:Alzheimer's disease	12	1.68539	0.0439931	ENSG00000176340, ENSG00000182621, ENSG00000178127, ENSG00000117118, ENSG00000204370, ENSG00000162736, ENSG00000158864, ENSG00000198668, ENSG00000164258, ENSG00000183454, ENSG00000186868, ENSG00000149782	253	168	6879	1.94212	0.999981	0.628343	44.0926
